# Supplementary material for: Burnout in Intensive Care Unit Workers during the Second Wave of the COVID-19 Pandemic: A Single Center Cross-Sectional Italian Study
Source: Int J Environ Res Public Health. 2021 Jun 5;18(11):6102. doi: 10.3390/ijerph18116102 (PMC8201217; doi:10.3390/ijerph18116102)
Supplement: Supplementary file 1 [file ijerph-18-06102-s001.zip]

Archive with 1 entries (1 files):
- ijerph-1231333-supplementary.pdf
